# Supplementary material for: More Challenging Diets Sustain Feeding Performance: Applications Toward the Captive Rearing of Wildlife
Source: Integr Org Biol. 2021 Nov 22;3(1):obab030. doi: 10.1093/iob/obab030 (PMC8653637; doi:10.1093/iob/obab030)
Supplement: obab030_Supplemental_Figure_Tables [file obab030_supplemental_figure_tables.zip › Tables S1 and S2.xlsx]

## Sheet: Table S1
Appendix 1: Scaled muscle forces. IOMASS = intraorbital portion of the zygomaticomandibularis, MASSD = deep masseter, MASSS = superficial masseter, PTERE = external pterygoid, PTERI = internal pterygoid, TEMP = temporalis, ZYG = zygomaticomandibularis. All muscle modelled for both left and right sides.
Rat	Volume	Scale	IOMASS	MASSD	MASSS	PTERE	PTERI	TEMP	ZYG
ref G1A6	1.17834e+06	1	1.94	17.5	5.95	2.36	7.44	9.56	2.19
G1A1	1160439	0.989844	1.9203	17.3223	5.88957	2.33603	7.36444	9.46291	2.16776
G1A2	1067365	0.936182	1.81619	16.3832	5.57028	2.20939	6.9652	8.9499	2.05024
G1A3	1180686	1.00132	1.94257	17.5232	5.95788	2.36313	7.44985	9.57266	2.1929
G1A4	1198193	1.0112	1.96172	17.696	6.01663	2.38643	7.52332	9.66706	2.21452
G1A5	1154454	0.986437	1.91369	17.2627	5.8693	2.32799	7.33909	9.43034	2.1603
G1A7	1057066	0.93015	1.80449	16.2776	5.5344	2.19516	6.92032	8.89224	2.03703
G1A8	1227656	1.02771	1.99375	17.9849	6.11486	2.42539	7.64614	9.82489	2.25068
G1A9	1081792	0.944599	1.83252	16.5305	5.62037	2.22925	7.02782	9.03037	2.06867
G1A10	1050641	0.926378	1.79717	16.2116	5.51195	2.18625	6.89225	8.85617	2.02877
G2A1	1076037	0.941246	1.82602	16.4718	5.60042	2.22134	7.00287	8.99831	2.06133
G2A2	1058265	0.930854	1.80586	16.2899	5.53858	2.19681	6.92555	8.89896	2.03857
G2A3	1185100	1.00382	1.94741	17.5668	5.97272	2.36901	7.46841	9.5965	2.19836
G2A4	1106927	0.959175	1.8608	16.7856	5.70709	2.26365	7.13626	9.16971	2.10059
G2A5	1085299	0.94664	1.83648	16.5662	5.63251	2.23407	7.043	9.04988	2.07314
G2A6	1180435	1.00118	1.94229	17.5207	5.95703	2.36279	7.4488	9.5713	2.19259
G2A7	1005841	0.899853	1.74571	15.7474	5.35412	2.12365	6.6949	8.60259	1.97068
G2A8	1038773	0.919388	1.78361	16.0893	5.47036	2.16976	6.84025	8.78935	2.01346
G2A9	1137551	0.976785	1.89496	17.0937	5.81187	2.30521	7.26728	9.33807	2.13916
G2A10	1160486	0.989871	1.92035	17.3227	5.88973	2.33609	7.36464	9.46316	2.16782
G3A1	1048077	0.92487	1.79425	16.1852	5.50298	2.18269	6.88103	8.84176	2.02546
G3A2	1025468	0.911521	1.76835	15.9516	5.42355	2.15119	6.78171	8.71414	1.99623
G3A3	1070360	0.937933	1.81959	16.4138	5.5807	2.21352	6.97822	8.96664	2.05407
G3A4	1080348	0.943759	1.83089	16.5158	5.61536	2.22727	7.02156	9.02233	2.06683
G3A5	1064486	0.934498	1.81293	16.3537	5.56026	2.20542	6.95267	8.9338	2.04655
G3A6	1097221	0.95356	1.84991	16.6873	5.67368	2.2504	7.09448	9.11603	2.0883
G3A7	1.10309e+06	0.95696	1.8565	16.7468	5.69391	2.25842	7.11978	9.14853	2.09574
G3A8	1134583	0.975085	1.89167	17.064	5.80176	2.3012	7.25464	9.32182	2.13544
G3A9	1164896	0.992377	1.92521	17.3666	5.90464	2.34201	7.38328	9.48712	2.17331
G3A10	1087521	0.947931	1.83899	16.5888	5.64019	2.23712	7.05261	9.06222	2.07597
G4A1	1239186	1.03413	2.00622	18.0973	6.15309	2.44055	7.69394	9.88631	2.26475
G4A3	1148256	0.982904	1.90683	17.2008	5.84828	2.31965	7.3128	9.39656	2.15256
G4A4	1047969	0.924806	1.79412	16.1841	5.5026	2.18254	6.88056	8.84115	2.02533
G4A5	1145024	0.981058	1.90325	17.1685	5.8373	2.3153	7.29907	9.37892	2.14852
G4A6	1157280	0.988047	1.91681	17.2908	5.87888	2.33179	7.35107	9.44573	2.16382
G4A7	1116981	0.964974	1.87205	16.887	5.7416	2.27734	7.17941	9.22515	2.11329
G4A8	1120576	0.967043	1.87606	16.9233	5.75391	2.28222	7.1948	9.24494	2.11783
G4A9	1115778	0.964281	1.87071	16.8749	5.73747	2.2757	7.17425	9.21853	2.11178
G4A10	1171600	0.996181	1.93259	17.4332	5.92727	2.35099	7.41158	9.52349	2.18164
G4A11	1172836	0.996881	1.93395	17.4454	5.93144	2.35264	7.41679	9.53018	2.18317

## Sheet: Table S2
Appendix 2: Pairwise Mann-Whitney U-Tests (p-values; adjusted Bonferroni, a=0.017)
Yellow < 0.05
Red < 0.017
Green = Significant differences determined by PerMANOVA comparisons
Muzzle	LMK1	LMK2	LMK3	LMK4	LMK5	LMK6	LMK7	LMK8	LMK9
Pellet vs Pellet:Meal	0.684211	0.435872	0.528849	0.217563	0.393048	0.0114962	0.279861	0.739364	0.630529
Pellet vs Meal	0.66072	0.548962	0.112754	0.780186	0.000259802	0.000974258	0.0788932	0.968239	0.548962
Pellet vs Meal:Pellet	0.578742	0.528849	0.739364	0.970512	0.435872	0.528849	0.165494	0.123005	0.481251
Pellet:Meal vs Meal	0.970512	0.123005	0.123005	0.0524259	0.00519604	0.0630128	0.279861	0.578742	0.0432571
Pellet: Meal vs Meal:Pellet	0.970512	0.970512	0.279861	0.435872	0.853428	0.247451	0.911797	0.217563	0.684211
Meal vs Meal:Pellet	0.795936	0.123005	0.0185434	0.578742	0.0185434	0.0089307	0.279861	0.105122	0.0432571
Palate	LMK10	LMK11	LMK12	LMK13	LMK14	LMK15	LMK16
Pellet vs Pellet:Meal	0.970512	0.247451	0.00684146	0.578742	0.165494	0.0524259	0.684211
Pellet vs Meal	0.780186	0.0947195	0.000151551	0.000411353	0.0652536	0.00210007	0.968239
Pellet vs Meal:Pellet	0.795936	0.247451	0.435872	0.105122	0.0524259	0.035463	0.970512
Pellet:Meal vs Meal	0.393048	0.279861	0.00287947	0.000129901	0.393048	0.853428	0.684211
Pellet: Meal vs Meal:Pellet	0.481251	0.795936	0.075256	0.0892096	0.393048	0.970512	0.279861
Meal vs Meal:Pellet	0.684211	0.279861	0.000324753	0.0146896	0.0892096	0.970512	0.970512
Zygomatic arch	LMK17	LMK18	LMK19	LMK20	LMK21	LMK22	LMK23	LMK24	LMK25	LMK26
Pellet vs Pellet:Meal	0.00388621	0.035463	0.352681	0.00388621	0.247451	0.0892096	0.0524259	0.0114962	0.0630128	0.00684146
Pellet vs Meal	0.00210007	0.548962	0.719695	0.780186	0.315378	0.446968	0.277512	0.00210007	0.211024	0.00762086
Pellet vs Meal:Pellet	0.279861	0.0146896	0.435872	0.739364	0.435872	0.630529	0.0630128	0.481251	0.314999	0.0892096
Pellet:Meal vs Meal	0.481251	0.578742	0.911797	0.00519604	0.0185434	0.075256	0.217563	0.795936	0.795936	0.528849
Pellet: Meal vs Meal:Pellet	0.0524259	0.352681	0.970512	0.0089307	0.0288056	0.123005	0.970512	0.0892096	0.481251	0.0146896
Meal vs Meal:Pellet	0.279861	0.314999	0.911797	0.970512	0.352681	0.853428	0.279861	0.0892096	0.795936	0.0524259
